# Supplementary material for: First Molecular Survey and Genetic Characterization of Rickettsia spp. in Haemaphysalis hystricis Ticks Infesting Dogs in Taiwan
Source: Microorganisms. 2025 Feb 15;13(2):424. doi: 10.3390/microorganisms13020424 (PMC11857873; doi:10.3390/microorganisms13020424)
Supplement: Supplementary file 1 [file microorganisms-13-00424-s001.zip]

Archive with 1 entries (1 files):
- microorganisms-3458118-supplementary.pdf
